# Supplementary material for: Canine caliciviruses of four serotypes from military and research dogs recovered in 1963−1978 belong to two phylogenetic clades in the Vesivirus genus
Source: Virol J. 2018 Feb 23;15:39. doi: 10.1186/s12985-018-0944-4 (PMC5824495; doi:10.1186/s12985-018-0944-4)
Supplement: Supplementary file 3 — Table S1. GenBank accession numbers of the sequences used in Table 3. (XLSX 14 kb) [file 12985_2018_944_MOESM3_ESM.xlsx]

## Sheet: S1Table
S1Table GenBank accession numbers of the sequences used in Table 3. FCV, feline calicivirus. VESV, vesicular exanthema. SMSV, San Miguel sea lion virus (SMSV). CaCV, canine calicivirus.
A. RNA-dependent RNA polymerase (RdRP)						B. Major capsid protein (VP1)
FCV	VESV	SMSV	CaCV I	CaCV II		FCV	VESV	SMSV	CaCV I	CaCV II
ABI84211.1	YP_002004564.1	YP_007111844.1	NP_777373.1	MF327137		ALI87297.1	AIT39622	YP_009140469	MF327135	MF327137
AAA42927.1	AAC61758.1	YP_009140468.1	MF327135	MF327134		AHZ59403.1	AAC61759	YP_007111845	MF327136	ACV95479
AIS22459.1	AFZ40060.1	AKG26793.1	MF327136	AFI58320.1		ADA67906.1	AAX48221	AKG26794	NP_777374.1	AFI58321
ALI87296.1	YP_009361874.1	YP_009109564.1		ACV95481.1		AIS22460.1	AAC57040	YP_009109565		ACV95474
AJD77614.1	AIT39621.1			ACV95473.1		AHA86290.1	ABP88255			ACV95477
AIA09958.1	P36286.3			AAQ24845.2		AAT66084.1	P36284			AAQ24846
AIA09955.1	P36287.2					AAT66090.1	AAX48220			MF327134
ALF04311.1	NP_066255.1					AJD77620.1
ADA67905.1	ABP88254.1					AMY26871.1
AGO14328.1	NP_777370.1					ALM55428.1
ABD84432.1	YP_873922.1					ABI84212.1
AAD47338.1						ABY67391.1
AIS22040.1						AAD47339.1
AAT66080.1						AAT66087.1
CAA77635.1						AAA74416.1
AJD77616.1						CAA67808.1
AJD77619.1						AIN37114.1
AII00832.1						AAT66081.1
APB53903.1						CAA67810.1
APB53906.1						ABI84214.1
ABI84199.1						ABI84208.2
AGO14316.1						ALO69832.1
AAT66086.1						AAA16487.1
ALM55429.1						AAD47345.1
AMY26870.1						BAE94539.1
P27408.2						AAD47343.1
AAT66089.1						AAA74413.1
ABI84195.1						AIS22044.1
ALO69831.1						ABI84200.1
ABI84205.1						ABS11700.1
AGO14322.1						AAY44309.1
AGO14319.1						ALV66621.1
AMK51631.1						ABD84433.1
AIN37113.1						CAA67809.1
AGO14331.1						CAA67812.1
AET95904.1						ABI84206.1
NP_783196.1						AII00833.1
AET95889.1						AAB87459.1
NP_783308.1						AGO14320.1
NP_783310.1						AGO14332.1
AGK45474.1						AMK51630.1
AAT66077.1						AAL14842.1
ABI84213.1						AET95899.1
ABI84207.1						AET95905.1
ABI84209.1						AET95896.1
AAT66083.1						NP_783197.1
ABI84203.1						ABI84202.1
ABI84197.1						AHZ59402.1
ABI84201.1						AAP59417.1
						AAL93148.1
						P27404.1
						ABI84198.1
						AIA09959.1
						AGO14323.1
						AAF86354.1
						AHN13839.1
						AGO14326.1
